# Supplementary material for: Diagnostic Yield and Safety of Radial Probe Endobronchial Ultrasound-Guided Transbronchial Lung Cryobiopsy with a Guide Sheath in Pulmonary Lesions < 3 cm
Source: Diagnostics (Basel). 2026 Jun 19;16(12):1912. doi: 10.3390/diagnostics16121912 (PMC13298941; doi:10.3390/diagnostics16121912)
Supplement: Supplementary file 1 [file diagnostics-16-01912-s001.zip]

Archive with 1 entries (1 files):
- diagnostics-4339139-supplementary.pdf
